# Supplementary material for: Simple Skeletal Muscle Mass Estimation Formulas: What We Can Learn From Them
Source: Front Endocrinol (Lausanne). 2020 Feb 5;11:31. doi: 10.3389/fendo.2020.00031 (PMC7012897; doi:10.3389/fendo.2020.00031)
Supplement: Supplementary file 2 [file Table_2.xlsx]

## Sheet: SM Estimation
	Enter data only into yellow cells
		Units	US		Units	metric
	Age	Years	75		Years	75
	Weight	Pounds	156		kg	70.9091
	Height	Inches	66		cm	167.64
	Waist Circumference	Inches	36		cm	91.44
	Skeletal Muscle Mass	pounds	pounds	% of BW	% of BW
		Model 1	Model 2	Model 1	Model 2
	NH White Man	46.9658	50.295	30.1063	32.2404
	NH Black Man	50.4026	52.5362	32.3094	33.6771
	NH White Woman	37.9671	38.2591	24.3379	24.5251
	NH Black Woman	41.9833	42.1416	26.9124	27.0138
	BMI	kg/m2	25.2317

## Sheet: Results
Skeletal Muscle Mass	pounds	pounds	% of BW	% of BW		Skeletal Muscle Mass	kg	kg
	Model 1	Model 2	Model 1	Model 2			Model 1	Model 2
NH White Man	46.9658	50.295	30.1063	32.2404		NH White Man	21.3481	22.8614
NH Black Man	50.4026	52.5362	32.3094	33.6771		NH Black Man	22.9103	23.8801
NH White Woman	37.9671	38.2591	24.3379	24.5251		NH White Woman	17.2578	17.3905
NH Black Woman	41.9833	42.1416	26.9124	27.0138		NH Black Woman	19.0833	19.1553
Calculations	Conversion to metric
Age	Years	75
Weight	kg	70.9091
Height	cm	167.64
Waist Circumference	cm	91.44
Body Mass Index	kg/m^2	25.2317
Waist Circumference	Inches	cm
NH White Man	38.1292	96.8481
NH Black Man	37.331	94.8207
NH White Woman	36.6882	93.1879
NH Black Woman	36.4804	92.6601

## Sheet: Reference Man-Woman
	Man		Woman
	US	Metric	US	Metric
Age	25		25
Weight	154	70	132	60
Height	66.94	170	63	160
WC	33.6	85.4	31.4	79.8
BMI		24.2	23.4

## Sheet: Model 1
	1,1	1,2	2,1	2,2
I	-13.1475	-14.7911	-9.02893	-9.58282
W	0.234442	0.25867	0.189415	0.214442
H	0.148168	0.162377	0.110109	0.119941
A	-0.0575576	-0.0539361	-0.0950022	-0.132297
A^2	-0.000471227	-0.000678476	0.000270585	0.000582335
age	75
weight	70.9091
height	167.64
BMI	25.2317
	kg	%
WM	21.3481	30.1063
BM	22.9103	32.3094
WF	17.2578	24.3379
BF	19.0833	26.9124

## Sheet: Model 2
	NHWM	NHWW	NHBM	NHBW
Intercept	13.8441	-3.85776	13.3433	-4.90615
bmxwt	0.454789	0.237433	0.495471	0.256419
bmxht	0.0313016	0.0900563	0.0336644	0.102076
RIDAGEYR	0.0130998	-0.0971593	0.031395	-0.123811
age2	-0.000626503	0.000381409	-0.000807023	0.000585996
bmxwaist	-0.283653	-0.060624	-0.306816	-0.057343
age	75
weight	70.9091
height	167.64
WC	91.44
BMI	25.2317
	SM
WM	22.8614
BM	23.8801
WF	17.3905
BF	19.1553

## Sheet: Model 3
WM
Intercept	95.769
bmxwt	0.779364	70.9091
bmxht	-0.410187	167.64
RIDAGEYR	0.194386	75
	WC	96.8481	cm
		38.1292	inches
WF
Intercept	84.1105
bmxwt	0.785054
bmxht	-0.34447
RIDAGEYR	0.148758
	WC	93.1879	cm
		36.6882	inches
BM
Intercept	92.1316	94.8207	cm
bmxwt	0.772812	37.331	inches
bmxht	-0.418579
RIDAGEYR	0.240804
BF
Intercept	81.5164	92.6601	cm
bmxwt	0.731879	36.4804	inches
bmxht	-0.311902
RIDAGEYR	0.153786
